# Supplementary material for: Biosynthesis of Smaller-Sized Platinum Nanoparticles Using the Leaf Extract of Combretum erythrophyllum and Its Antibacterial Activities
Source: Antibiotics (Basel). 2021 Oct 20;10(11):1275. doi: 10.3390/antibiotics10111275 (PMC8614812; doi:10.3390/antibiotics10111275)
Supplement: Supplementary file 1 [file antibiotics-10-01275-s001.zip]

Archive with 1 entries (1 files):
- antibiotics-1409546-supplementary.pdf
